# Supplementary material for: Tissue Quality Assessment Using a Novel Direct Elasticity Assessment Device (The E-Finger): A Cadaveric Study of Prostatectomy Dissection
Source: PLoS One. 2014 Nov 10;9(11):e112872. doi: 10.1371/journal.pone.0112872 (PMC4226612; doi:10.1371/journal.pone.0112872)
Supplement: Data S1 — Mechanical data for bladder and prostate. (XLS) [file pone.0112872.s001.xls]

## Sheet: Sheet1
Data S1
	5MR	5AR	5PL	10MR	10AR	10PL	15MR	15AR	15PL
B	121000000	157000000	0.194	118000000	171000000	-0.037	131000000	167000000	-0.05
B	119000000	179000000	-0.236	108000000	175000000	-0.031	93400000	175000000	-0.365
B	102000000	241000000	-0.17	70800000	256000000	-0.044	59600000	243000000	-0.245
B	130000000	132000000	0.169	149000000	148000000	0.013	226000000	140000000	-0.001
B	109000000	201000000	-0.162	85300000	210000000	-0.036	57700000	162000000	0.042
B	75400000	194000000	-0.14	78600000	192000000	-0.039	60400000	189000000	-0.141
B	108000000	126000000	0.181	125000000	141000000	0.007	166000000	147000000	-0.183
B	164000000	214000000	-0.191	130000000	235000000	-0.045	86500000	201000000	-0.047
B	352000000	256000000	0.08	350000000	461000000	0.015	84700000	143000000	-0.204
B	179000000	159000000	0.195	242000000	180000000	0.007	312000000	185000000	-0.76
P	288000000	299000000	0.148	104000000	342000000	-0.066	275100000	286000000	0.069
P	154000000	508000000	-0.009	243700000	724000000	-0.02	237100000	297000000	-0.128
P	194000000	190000000	0.185	245000000	207000000	-0.044	289600000	181000000	0.171
P	275300000	1450000000	-0.071	254500000	2010000000	-0.035	40800000	2580000000	-0.112
P	259400000	2217000000	-0.116	248800000	2240000000	-0.061	30600000	2222222222	0.166
P	147000000	2172000000	0.198	219000000	187000000	0.014	304000000	2194000000	0.113
P	152000000	2134000000	0.189	2184000000	160000000	-0.018	253000000	140000000	-0.134
P	116000000	122000000	0.177	150000000	2146000000	-0.008	210000000	146000000	-0.029
P	131000000	126000000	0.179	174000000	150000000	-0.033	242000000	135000000	-0.202
P	123000000	186000000	-0.183	104000000	197000000	-0.066	58800000	2181000000	-0.227
B	225000000	191000000	0.057	205000000	254000000	-0.011	117000000	288000000	0.05
B	245000000	196000000	0.089	234000000	298000000	-0.014	141000000	296000000	-0.062
B	231000000	196000000	0.102	208000000	300000000	-0.027	138000000	357000000	-0.139
B	71600000	210000000	-0.154	59300000	224000000	-0.067	38000000	192000000	0.062
B	48700000	272000000	-0.146	37900000	280000000	-0.044	28000000	267000000	-0.06
B	86500000	560000000	0.147	65000000	805000000	-0.017	38100000	174000000	-0.388
B	127000000	590000000	0.19	65100000	278000000	-0.03	42600000	241000000	-0.204
B	214000000	185000000	0.133	168000000	251000000	-0.004	98000000	270000000	-0.281
B	214000000	225000000	0.015	147000000	324000000	0.014	98700000	201000000	-0.049
B	186000000	146000000	0.131	219000000	181000000	0.017	146000000	199000000	-0.73
P	162000000	124000000	0.161	196000000	146000000	-0.007	141000000	156000000	0.045
P	164000000	134000000	0.162	189000000	143000000	-0.01	145000000	151000000	-0.164
P	159000000	122000000	0.173	178000000	134000000	0.001	139000000	150000000	0.131
P	103000000	261000000	-0.014	256200000	197000000	-0.049	239700000	164000000	-0.193
P	261600000	169000000	-0.219	246700000	165000000	-0.015	238300000	153000000	-0.489
P	2256500000	174000000	-0.193	248100000	177000000	-0.024	233200000	2154000000	-0.077
P	174000000	2222222222	0.198	135000000	187000000	-0.002	278600000	205000000	0.113
P	186000000	2155000000	0.139	153000000	159000000	0.003	298300000	163000000	-0.22
P	160000000	146000000	0.141	143000000	166000000	0.01	297800000	2180000000	0.077
P	175000000	145000000	0.142	193000000	169000000	-0.035	107000000	2153000000	-0.316
B	80500000	176000000	0.086	85500000	224000000	0.003	84800000	236000000	-0.085
B	1020000000	761000000	-0.026	2050000000	1530000000	-0.109	1310000000	1390000000	-0.241
B	139000000	385000000	-0.019	140000000	819000000	0.014	117000000	703000000	-0.042
B	130000000	732000000	0.11	91400000	1130000000	-0.006	72000000	1150000000	-0.613
B	94100000	211000000	0.094	124000000	443000000	-0.412	122000000	366000000	-0.048
B	349000000	473000000	0.151	993000000	705000000	-0.026	419000000	587000000	-0.207
B	52200000	96100000	0.125	52200000	111000000	0.001	56100000	124000000	-0.637
B	57400000	99700000	0.152	54300000	106000000	0	57000000	109000000	-1.398
B	74700000	128000000	0.153	76400000	156000000	0.013	70600000	154000000	0.008
B	52500000	90100000	0.161	54300000	107000000	0.01	54600000	108000000	-0.631
P	110000000	2320000000	-0.399	79500000	1490000000	-0.177	256100000	675000000	-0.038
P	139000000	180000000	0.195	117000000	197000000	-0.041	119000000	180000000	-0.03
P	525000000	407000000	-0.058	495000000	491000000	-0.035	116000000	245000000	0.207
P	254500000	294000000	0.136	254200000	2106000000	0.013	259800000	2113000000	-0.757
P	265700000	105000000	0.166	265000000	119000000	-0.045	276200000	136000000	-0.934
P	144000000	616000000	-0.12	177000000	823000000	-0.039	288400000	751000000	0.093
P	269100000	100000000	0.177	266100000	2117000000	-0.069	267700000	2112000000	-0.575
P	256100000	290300000	0.152	257700000	105000000	-0.022	255700000	100000000	-0.569
P	264200000	100000000	0.174	267000000	118000000	0.008	274700000	132000000	-0.579
P	258800000	293400000	0.176	256300000	102000000	0.018	256900000	2106000000	-0.391
B	96000000	140000000	0.216	123000000	232000000	-0.001	120000000	185000000	0.063
B	67400000	116000000	0.139	63200000	138000000	0.006	61900000	142000000	-0.112
B	84700000	132000000	0.158	85500000	165000000	0.014	86500000	159000000	-0.039
B	60700000	100000000	0.152	59900000	116000000	0.009	63400000	124000000	-0.173
B	124000000	146000000	0.151	133000000	166000000	0.002	175000000	178000000	-0.132
B	261000000	338000000	0.084	671000000	624000000	-0.046	836000000	618000000	0.071
B	77600000	107000000	0.155	84200000	124000000	-0.056	91200000	132000000	0.098
B	74600000	95700000	0.158	84200000	107000000	0.001	87500000	113000000	-0.234
B	62500000	102000000	0.168	66700000	126000000	-0.018	66600000	124000000	-0.083
B	67500000	99100000	0.166	70500000	114000000	-0.046	73100000	115000000	0.09
P	101000000	126000000	0.194	288500000	155000000	-0.004	105000000	161000000	0.128
P	292300000	129000000	0.21	122000000	148000000	-0.013	111000000	161000000	-0.102
P	284300000	127000000	0.18	279500000	144000000	0.003	222222222	110000000	-0.139
P	202000000	162000000	0.158	217000000	166000000	0.016	261000000	2148000000	-0.035
P	126000000	170000000	0.135	126000000	233000000	0.008	186000000	277000000	-0.173
P	266100000	105000000	0.129	270900000	123000000	0.011	276600000	115000000	-0.409
P	260700000	222222222	0.136	264800000	2117000000	0.003	259000000	292800000	-0.402
P	194000000	533000000	-0.193	185000000	316000000	-0.036	101000000	273000000	0.213
P	2267700000	106000000	0.168	268900000	120000000	0.039	276400000	121000000	-0.588
P	260600000	292700000	0.154	261300000	101000000	0.026	264400000	295000000	0.038
B	185000000	145000000	0.131	236000000	155000000	0.013	277000000	150000000	-0.28
B	192000000	163000000	0.026	180000000	195000000	-0.023	138000000	228000000	-0.196
B	74200000	196000000	-0.24	62400000	210000000	-0.044	53900000	189000000	-0.128
B	91400000	350000000	-0.019	65100000	248000000	-0.029	50400000	210000000	-0.098
B	76500000	265000000	-0.094	62900000	300000000	-0.023	45600000	278000000	-0.034
B	88000000	380000000	3.731	57500000	230000000	-0.04	46400000	207000000	-0.381
B	164000000	125000000	0.183	187000000	145000000	-0.015	144000000	154000000	-0.433
B	146000000	151000000	0.073	111000000	189000000	-0.022	73900000	194000000	-0.258
B	178000000	139000000	0.138	178000000	154000000	-0.002	126000000	162000000	-0.678
B	138000000	173000000	0.116	109000000	248000000	0.004	71100000	214000000	-0.081
P	293300000	303000000	-0.39	273700000	276000000	-0.068	256500000	245000000	0.044
P	109000000	304000000	-0.136	121000000	331000000	-0.011	249900000	191000000	-0.04
P	166000000	132000000	0.127	250000000	157000000	0.021	228000000	152000000	-0.011
P	101000000	353000000	-1.435	260900000	243000000	-0.015	245100000	226000000	-0.217
P	256200000	261000000	-0.12	247700000	287000000	-0.032	232300000	274000000	0.044
P	222222222	2250000000	-0.021	242200000	3290000000	-0.038	230100000	2770000000	0.191
P	163000000	2131000000	0.15	145000000	2146000000	0.023	102000000	2152000000	-0.374
P	173000000	136000000	0.116	182000000	151000000	0.019	134000000	150000000	-0.524
P	286500000	378000000	0.885	265600000	453000000	0.021	245400000	279000000	-0.116
P	148000000	128000000	0.164	127000000	141000000	0.017	292400000	2144000000	-0.429
B	198000000	351000000	0.074	135000000	455000000	-0.025	97100000	432000000	-0.089
B	74000000	303000000	-0.205	63500000	288000000	-0.055	49800000	281000000	-0.198
B	156000000	541000000	-0.252	103000000	872000000	-0.028	70500000	819000000	-0.51
B	186000000	191000000	0.104	134000000	296000000	-0.012	86300000	359000000	-0.121
B	47400000	268000000	-0.142	40600000	273000000	-0.045	28500000	249000000	-0.08
B	41400000	282000000	-0.114	34200000	317000000	-0.02	25300000	420000000	-0.002
B	170000000	149000000	0.122	160000000	170000000	-0.005	107000000	153000000	0.029
B	83100000	731000000	0.388	60500000	494000000	-0.002	44000000	485000000	-0.041
B	79000000	365000000	0.1	59500000	400000000	-0.001	44000000	442000000	-0.466
B	182000000	137000000	0.162	191000000	152000000	0.006	135000000	157000000	-0.145
P	62600000	199000000	-0.387	255500000	193000000	-0.012	239800000	170000000	-0.052
P	206000000	205000000	0.099	180000000	246000000	0.012	104000000	297000000	-0.106
P	107000000	263000000	-0.164	282400000	262000000	-0.022	264000000	220000000	-0.251
P	276300000	322000000	-0.239	255800000	215000000	-0.033	239800000	2161000000	0.022
P	2253700000	5380000000	-0.02	242800000	6370000000	0.004	236700000	15800000000	0.413
P	113000000	2463000000	0.129	272400000	861000000	-0.004	242100000	2821000000	-0.168
P	165000000	296000000	0.112	108000000	430000000	-0.03	272200000	2222222222	0.061
P	143000000	933000000	0.04	103000000	1210000000	0.016	265300000	1560000000	0.073
P	161000000	170000000	0.134	134000000	186000000	-0.008	292500000	2197000000	-0.254
P	175000000	154000000	0.151	160000000	187000000	0.001	100000000	2189000000	-0.112
