# Supplementary material for: Tissue Quality Assessment Using a Novel Direct Elasticity Assessment Device (The E-Finger): A Cadaveric Study of Prostatectomy Dissection
Source: PLoS One. 2014 Nov 10;9(11):e112872. doi: 10.1371/journal.pone.0112872 (PMC4226612; doi:10.1371/journal.pone.0112872)
Supplement: Data S2 — Mechanical data for prostate and sphincter. (XLS) [file pone.0112872.s002.xls]

## Sheet: Sheet1
Data S2
	5MR	5AR	5PL	10MR	10AR	10PL	15MR	15AR	15PL
P	288000000	299000000	0.148	104000000	342000000	-0.066	275100000	286000000	0.069
P	154000000	508000000	-0.009	243700000	724000000	-0.02	237100000	297000000	-0.128
P	194000000	190000000	0.185	245000000	207000000	-0.044	289600000	181000000	0.171
P	275300000	1450000000	-0.071	254500000	2010000000	-0.035	40800000	2580000000	-0.112
P	259400000	2217000000	-0.116	248800000	2240000000	-0.061	30600000	2222222222	0.166
P	147000000	2172000000	0.198	219000000	187000000	0.014	304000000	2194000000	0.113
P	152000000	2134000000	0.189	2184000000	160000000	-0.018	253000000	140000000	-0.134
P	116000000	122000000	0.177	150000000	2146000000	-0.008	210000000	146000000	-0.029
P	131000000	126000000	0.179	174000000	150000000	-0.033	242000000	135000000	-0.202
P	123000000	186000000	-0.183	104000000	197000000	-0.066	58800000	2181000000	-0.227
P	162000000	124000000	0.161	196000000	146000000	-0.007	141000000	156000000	0.045
P	164000000	134000000	0.162	189000000	143000000	-0.01	145000000	151000000	-0.164
P	159000000	122000000	0.173	178000000	134000000	0.001	139000000	150000000	0.131
P	103000000	261000000	-0.014	256200000	197000000	-0.049	239700000	164000000	-0.193
P	261600000	169000000	-0.219	246700000	165000000	-0.015	238300000	153000000	-0.489
P	2256500000	174000000	-0.193	248100000	177000000	-0.024	233200000	2154000000	-0.077
P	174000000	2222222222	0.198	135000000	187000000	-0.002	278600000	205000000	0.113
P	186000000	2155000000	0.139	153000000	159000000	0.003	298300000	163000000	-0.22
P	160000000	146000000	0.141	143000000	166000000	0.01	297800000	2180000000	0.077
P	175000000	145000000	0.142	193000000	169000000	-0.035	107000000	2153000000	-0.316
P	110000000	2320000000	-0.399	79500000	1490000000	-0.177	256100000	675000000	-0.038
P	139000000	180000000	0.195	117000000	197000000	-0.041	119000000	180000000	-0.03
P	525000000	407000000	-0.058	495000000	491000000	-0.035	116000000	245000000	0.207
P	254500000	294000000	0.136	254200000	2106000000	0.013	259800000	2113000000	-0.757
P	265700000	105000000	0.166	265000000	119000000	-0.045	276200000	136000000	-0.934
P	144000000	616000000	-0.12	177000000	823000000	-0.039	288400000	751000000	0.093
P	269100000	100000000	0.177	266100000	2117000000	-0.069	267700000	2112000000	-0.575
P	256100000	290300000	0.152	257700000	105000000	-0.022	255700000	100000000	-0.569
P	264200000	100000000	0.174	267000000	118000000	0.008	274700000	132000000	-0.579
P	258800000	293400000	0.176	256300000	102000000	0.018	256900000	2106000000	-0.391
P	101000000	126000000	0.194	288500000	155000000	-0.004	105000000	161000000	0.128
P	292300000	129000000	0.21	122000000	148000000	-0.013	111000000	161000000	-0.102
P	284300000	127000000	0.18	279500000	144000000	0.003	222222222	110000000	-0.139
P	202000000	162000000	0.158	217000000	166000000	0.016	261000000	2148000000	-0.035
P	126000000	170000000	0.135	126000000	233000000	0.008	186000000	277000000	-0.173
P	266100000	105000000	0.129	270900000	123000000	0.011	276600000	115000000	-0.409
P	260700000	222222222	0.136	264800000	2117000000	0.003	259000000	292800000	-0.402
P	194000000	533000000	-0.193	185000000	316000000	-0.036	101000000	273000000	0.213
P	2267700000	106000000	0.168	268900000	120000000	0.039	276400000	121000000	-0.588
P	260600000	292700000	0.154	261300000	101000000	0.026	264400000	295000000	0.038
P	293300000	303000000	-0.39	273700000	276000000	-0.068	256500000	245000000	0.044
P	109000000	304000000	-0.136	121000000	331000000	-0.011	249900000	191000000	-0.04
P	166000000	132000000	0.127	250000000	157000000	0.021	228000000	152000000	-0.011
P	101000000	353000000	-1.435	260900000	243000000	-0.015	245100000	226000000	-0.217
P	256200000	261000000	-0.12	247700000	287000000	-0.032	232300000	274000000	0.044
P	222222222	2250000000	-0.021	242200000	3290000000	-0.038	230100000	2770000000	0.191
P	163000000	2131000000	0.15	145000000	2146000000	0.023	102000000	2152000000	-0.374
P	173000000	136000000	0.116	182000000	151000000	0.019	134000000	150000000	-0.524
P	286500000	378000000	0.885	265600000	453000000	0.021	245400000	279000000	-0.116
P	148000000	128000000	0.164	127000000	141000000	0.017	292400000	2144000000	-0.429
P	62600000	199000000	-0.387	255500000	193000000	-0.012	239800000	170000000	-0.052
P	206000000	205000000	0.099	180000000	246000000	0.012	104000000	297000000	-0.106
P	107000000	263000000	-0.164	282400000	262000000	-0.022	264000000	220000000	-0.251
P	276300000	322000000	-0.239	255800000	215000000	-0.033	239800000	2161000000	0.022
P	2253700000	5380000000	-0.02	242800000	6370000000	0.004	236700000	15800000000	0.413
P	113000000	2463000000	0.129	272400000	861000000	-0.004	242100000	2821000000	-0.168
P	165000000	296000000	0.112	108000000	430000000	-0.03	272200000	2222222222	0.061
P	143000000	933000000	0.04	103000000	1210000000	0.016	265300000	1560000000	0.073
P	161000000	170000000	0.134	134000000	186000000	-0.008	292500000	2197000000	-0.254
P	175000000	154000000	0.151	160000000	187000000	0.001	100000000	2189000000	-0.112
S	87200000	1380000000	-0.022	74500000	1880000000	-0.0333	56100000	1790000000	-0.236
S	90200000	403000000	-0.012	54000000	1820000000	-0.0807	79200000	741000000	0.0925
S	154000000	511000000	-0.125	104000000	445000000	-0.045	0	0	8.44
S	212000000	168000000	0.032	304000000	214000000	0.0162	294000000	241000000	0.0153
S	122000000	799000000	-7.246	79900000	249000000	-0.019	64200000	186000000	-0.165
S	114000000	569000000	0.045	101000000	564000000	-0.12	74600000	198000000	-0.662
S	152000000	336000000	0.622	114000000	372000000	-0.0817	80100000	201000000	-0.305
S	160000000	481000000	-4.062	121000000	435000000	-0.111	68500000	186000000	-0.0666
S	65600000	1370000000	-0.029	53400000	994000000	0.00163	41600000	2420000000	0.0663
S	88200000	205000000	-0.082	50200000	457000000	0.0254	45900000	211000000	-0.115
S	123000000	446000000	-0.007	110000000	294000000	-0.0722	57500000	173000000	-0.15
S	201000000	239000000	-0.272	161000000	285000000	0.02	91300000	514000000	-0.24
